# Supplementary material for: Demonstrating the In Vitro and In Situ Antimicrobial Activity of Oxide Mineral Microspheres: An Innovative Technology to Be Incorporated into Porous and Nonporous Materials
Source: Pharmaceutics. 2023 Apr 17;15(4):1261. doi: 10.3390/pharmaceutics15041261 (PMC10144421; doi:10.3390/pharmaceutics15041261)
Supplement: Supplementary file 1 [file pharmaceutics-15-01261-s001.zip]

Archive with 1 entries (1 files):
- pharmaceutics-2277482-supplementary.pdf
